# Supplementary material for: A New Phage Lysin Isolated from the Oral Microbiome Targeting Streptococcus pneumoniae
Source: Pharmaceuticals (Basel). 2020 Dec 19;13(12):478. doi: 10.3390/ph13120478 (PMC7767030; doi:10.3390/ph13120478)
Supplement: Supplementary file 1 [file pharmaceuticals-13-00478-s001.zip]

Archive with 2 entries (2 files):
- Supplementary information 2.xlsx
- Supplements.docx
