# Supplementary material for: A New Phage Lysin Isolated from the Oral Microbiome Targeting Streptococcus pneumoniae
Source: Pharmaceuticals (Basel). 2020 Dec 19;13(12):478. doi: 10.3390/ph13120478 (PMC7767030; doi:10.3390/ph13120478)
Supplement: Supplementary file 1 [file pharmaceuticals-13-00478-s001.zip › Supplementary information 2.xlsx]

## Sheet: Table S5
Table S5. Annotation of Streptococcus phage 23TH
locus tag	Start	Stop	strand	Length (aa)	kDa	Final annotation	Rasttk	BlastP	Acession number	ID%	E value	Interproscan	HHPRED	E-value	TMHMM	lipoP	pVOGs	HHMMSCAN
23TH_1	1317	169	-	382	44.41	site-specific recombinase	Phage integrase: site-specific recombinase	integrase [Streptococcus phage IPP63]	APD24249.1	94.24%	0.0	Integrase_recombinase_N (IPR010998), Integrase-like_cat_sf (IPR013762)	Integrase/DNA Complex; PROTEIN-DNA COMPLEX, DNA BINDING PROTEIN-DNA; HET: PTR, MSE; 2.8A {Enterobacteria phage lambda}	2.9e-33	-	-	integrase [n=365]; putative integrase [n=46]; hypothetical protein [n=28]; site-specific recombinase [n=18]; phage integrase [n=18]; No annotation provided [n=11]; putative phage integrase [n=10]; Int [n=9]; gp41 [n=9]; gp33 [n=8]; putative tyrosine recombinase [n=7]; gp40 [n=6]; gp36 [n=6]; gp32 [n=6]; ORF011 [n=6]; putative integrase protein [n=6]; integrase domain protein [n=6]; gp38 [n=5]; gp…	Phage integase
23TH_2	2057	1551	-	168	19.38	hypothetical protein	hypothetical protein	hypothetical protein Javan306_0050 [Streptococcus phage Javan306]	QBX26168.1	86.31%	1e-103	-			1	-	hypothetical protein [n=3]; Orf173 [n=1];	-
23TH_3	2456	2067	-	129	15.44	hypothetical protein	Phage protein	hypothetical protein Javan350_0004 [Streptococcus phage Javan350]	QBX26859.1	96.90%	4e-90	-			-	-	hypothetical protein [n=55]; toxin [n=5]; DUF955 domain protein [n=3]; ORF030 [n=3]; DUF955 domain-containing protein [n=2]; Gp26 protein [n=2]; ORF026 [n=2]; conserved hypothetical protein [n=2]; ORF028 [n=2]; conserved hypothetical phage-related protein [n=1]; Orf3 [n=1]; membrane associated lipoprotein [n=1]; predicted Zn peptidase [n=1]; phage protein [n=1]; putative toxin component of toxin-…	-
23TH_4	2864	2469	-	131	13.81	Cro/CI family transcriptional regulator	Transcriptional regulator	Cro/CI family transcriptional regulator [Streptococcus phage Javan348]	QBX26807.1	96.69%	9e-83	Lambda_DNA-bd_dom_sf (IPR010982), repressor, Cro/C1-type_HTH (IPR001387)			-	-	helix-turn-helix domain protein [n=1]; DNA-binding protein [n=1]; transcriptional regulator [n=1];	Cro/C1-type HTH DNA-binding domain
23TH_5	3671	3312	-	119	13.95	hypothetical protein	hypothetical protein	hypothetical protein Javan227_0012 [Streptococcus phage Javan227]	QBX15922.1	65.25%	3e-55	-			-	-	hypothetical protein [n=10]; ORF031 [n=1]; ORF032 [n=1];	-
23TH_6	3738	3941	+	67	7.62	hypothetical protein	Phage protein (ACLAME 752)	glycerate kinase [Streptococcus phage Javan347]	QBX17270.1	95.52%	1e-41	Lambda_DNA-bd_dom_sf (IPR010982), repressor			-	-	#N/A	-
23TH_7	3953	4087	+	44	5.17	hypothetical protein	Phage protein	hypothetical protein IPP41_00008 [Streptococcus phage IPP41]	APD23278.1	97.73%	1e-24	-			-	-	hypothetical protein [n=2]; putative phage protein [n=1]; No annotation provided [n=1];	-
23TH_8	4084	4281	+	65	7.3	hypothetical protein	Phage protein	hypothetical protein Javan348_0009 [Streptococcus phage Javan348]	QBX26812.1	96.92%	2e-41	-			-	-	#N/A	-
23TH_9	4293	4523	+	76	8.82	hypothetical protein	Phage protein	hypothetical protein PH10_gp06 [Streptococcus phage PH10]	YP_002925139.1	90.79%	1e-47	-			-	-	hypothetical protein [n=2]; gp12 [n=1];	-
23TH_10	4542	5258	+	238	27.38	antirepressor protein	Phage antirepressor protein	antirepressor protein [Streptococcus phage Javan350]	QBX26866.1	98.32%	1e-177	BRO_N_domain (IPR003497), ORF6C_dom (IPR018878)			-	-	hypothetical protein [n=136]; antirepressor [n=55]; putative antirepressor [n=48]; antirepressor protein [n=29]; endonuclease V [n=27]; putative DNA-binding protein Roi [n=22]; anti-repressor [n=20]; prophage antirepressor [n=13]; No annotation provided [n=13]; anti-repressor protein [n=12]; regulatory protein [n=12]; putative antirepressor protein [n=11]; DNA-binding protein [n=11]; endonuclease…	-
23TH_11	5272	5529	+	85	10.03	hypothetical protein	Phage protein	hypothetical protein Javan350_0012 [Streptococcus phage Javan350]	QBX26867.1	100.00%	5e-59	-			-	-	hypothetical protein [n=20]; putative DNA-binding phage protein [n=5]; No annotation provided [n=2]; Orf18 [n=1]; phage protein [n=1]; gp44 [n=1]; Orf7 [n=1];	-
23TH_12	5610	5819	+	69	7.88	hypothetical protein	FIG01119654: hypothetical protein	hypothetical protein PH10_gp10 [Streptococcus phage PH10]	YP_002925143.1	97.14%	6e-42	-			1	-	#N/A	-
23TH_13	5832	7163	+	443	48.81	replicative DNA helicase	Replicative DNA helicase (DnaB) (EC 3.6.4.12)	replicative DNA helicase [Streptococcus phage Javan330]	QBX26578.1	94.10%	0.0	DNA helicase, DnaB type (IPR007692)			-	-	putative DNA helicase [n=124]; DnaB-like helicase [n=113]; DNA primase/helicase [n=89]; hypothetical protein [n=83]; DNA helicase [n=81]; replicative DNA helicase [n=59]; DNA primase-helicase [n=56]; RecA-like protein [n=47]; RecA-like recombination protein [n=46]; helicase [n=42]; DNA primase-helicase subunit [n=37]; primase/helicase [n=32]; recombinase A [n=25]; UvsX RecA-like recombination pro…	DnaB-like helicase
23TH_14	7166	7924	+	252	29.2	replication initiator protein A	Phage protein	replication initiator protein A [Streptococcus phage Javan477]	QBX19239.1	85.77%	8e-152	RepA_N (IPR010724), Phg_2220_C (IPR011741)			-	-	hypothetical protein [n=72]; DNA replication protein O [n=18]; replication protein [n=18]; DNA replication protein [n=16]; putative replication protein [n=12]; replication protein O [n=11]; putative DNA replication protein [n=11]; primosome component-like protein [n=8]; putative phage replication protein [n=8]; replication initiation protein [n=8]; recombinase [n=7]; putative replisome organizer …	Replication initiator protein A (RepA) N-terminus, Conserved phage C-terminus (Phg_2220_C)
23TH_15	7925	8746	+	273	31.32	helicase loader	Phage DNA helicase loader (ACLAME 19)	helicase loader [Streptococcus phage Javan330]	QBX26576.1	96.70%	0.0	AAA+_ATPase (IPR003593)	Replicative DNA helicase, DNA replication; Helicase, helicase loader, AAA+, RecA; HET: 08T, ADP;{Escherichia coli}	7.1e-14	-	-	DNA replication protein [n=27]; hypothetical protein [n=15]; DnaC [n=12]; DNA replication protein DnaC [n=12]; putative DNA replication protein [n=11]; DnaC-like protein [n=7]; putative DnaC [n=6]; putative DnaC protein [n=4]; gp195 [n=4]; IstB-like ATP binding protein [n=4]; ORF017 [n=3]; ORF015 [n=3]; putative replication protein DnaC [n=3]; gp200 [n=3]; gp201 [n=2]; replication initiator prote…	IstB-like ATP binding protein
23TH_16	8743	9531	+	262	30.65	putative C5 methylase	Phage protein	putative C5 methylase [Streptococcus phage Javan331]	QBX17173.1	92.34%	1e-180	SAM-dependent_Mtases (IPR029063)	Cytosine-specific methyltransferase (E.C.2.1.1.37); METHYLTRANSFERASE, DNA-BINDING, NAD-BINDING, STRUCTURAL GENOMICS; HET: GOL; 1.75A {Escherichia coli O157:H7 EDL933}	3.5e-19	-	-	DNA methylase [n=78]; hypothetical protein [n=72]; DNA-cytosine methyltransferase [n=16]; putative DNA methylase [n=7]; DNA methyltransferase [n=7]; C-5 cytosine-specific DNA methylase [n=6]; putative DNA cytosine methyltransferase [n=6]; gp87 [n=6]; putative methylase [n=6]; putative C-specific methylase [n=5]; methyltransferase [n=5]; methylase [n=5]; gp78 [n=5]; putative DNA methylase 1 [n=4];…	-
23TH_17	9524	9751	+	75	9.05	hypothetical protein	hypothetical phage protein	hypothetical protein Javan350_0019 [Streptococcus phage Javan350]	QBX26874.1	93.33%	2e-50	-			-	-	hypothetical protein [n=2]; No annotation provided [n=1];	-
23TH_18	9876	10424	+	182	21.19	hypothetical protein	ORF26	DUF1642 domain protein [Streptococcus phage phiARI0131-2]	YP_009324870.1	54.35%	6e-61	-			-	-	hypothetical protein [n=58]; DUF1642 domain protein [n=9]; No annotation provided [n=5]; unknown [n=5]; conserved hypothetical protein [n=4]; DUF1642 domain containing protein [n=4]; DUF1642 domain-containing protein [n=4]; gp45 [n=2]; Orf27 [n=2]; asch domain protein [n=1]; gp31 [n=1]; Gp35 protein [n=1]; ORF15 [n=1]; gp124 [n=1]; phage protein [n=1]; ORF19 [n=1]; gp51 [n=1]; Orf23 [n=1]; gp49 […	-
23TH_19	10424	10711	+	95	10.69	hypothetical protein	Phage protein	hypothetical protein Javan347_0027 [Streptococcus phage Javan347]	QBX17257.1	87.37%	1e-56	-			-	-	hypothetical protein [n=8]; phage protein [n=1];	-
23TH_20	10711	11229	+	172	19.36	hypothetical protein	hypothetical protein	-				-			-	-	DNA methylase [n=102]; DNA adenine methylase [n=38]; putative DNA methyltransferase [n=21]; DNA methyltransferase [n=14]; hypothetical protein [n=13]; putative DNA methylase [n=9]; putative DNA methyl transferase [n=8]; adenine-specific methyltransferase [n=7]; putative adenine methyltransferase [n=5]; modification methylase DpnIIB [n=5]; putative methylase [n=5]; cytosine methyltransferase [n=4]…	-
23TH_21	11226	11486	+	86	9.94	hypothetical protein	Phage protein	hypothetical protein SpSL1_23 [Streptococcus phage SpSL1]	YP_009153020.1	84.88%	3e-51	-			-	-	hypothetical protein [n=24]; No annotation provided [n=2]; orf45 [n=1]; gp27 [n=1]; gp93 [n=1]; ORF17 [n=1];	-
23TH_22	11486	11731	+	81	10.03	hypothetical protein	hypothetical protein	hypothetical protein Javan363_0025 [Streptococcus phage Javan363]	QBX17516.1	97.53%	1e-52	-			-	-	hypothetical protein [n=4];	-
23TH_23	11728	12066	+	112	13.02	Cro/CI family transcriptional regulator	Phage repressor	Cro/CI family transcriptional regulator [Streptococcus phage Javan330]	QBX26570.1	94.44%	2e-73	Cro/C1-type_HTH (IPR001387)	Uncharacterized protein; HTH motif, transcriptional activator, promoter; 2.3A {Pseudomonas aeruginosa}	1.5e-7	-	-	#N/A	Cro/C1-type HTH DNA-binding domain
23TH_24	12063	12464	+	133	15.81	transcriptional activator	Transcriptional regulator	transcriptional activator [Streptococcus phage IPP19]	APD22152.1	97.74%	2e-91	Transcription activator RinA (IPR006523)	-		-	-	hypothetical protein [n=64]; transcriptional regulator [n=9]; transcriptional activator RinA [n=8]; ArpU-like transcriptional regulator [n=7]; DUF1492 domain protein [n=7]; ArpU family transcriptional regulator [n=5]; ORF030 [n=4]; RinA family transcriptional regulator [n=4]; unknown [n=4]; transcriptional activator [n=3]; RinA [n=3]; transcriptional regulator ArpU family [n=3]; putative transcri…	-
23TH_25	12657	13199	+	180	21.37	site-specific recombinase	Phage integrase	site-specific recombinase [Streptococcus phage IPP18]	APD22104.1	98.89%	6e-133	Integrase-like_cat_sf (IPR013762)	LAMBDA INTEGRASE; DNA RECOMBINATION, INTEGRASE, SITE-SPECIFIC RECOMBINATION; 1.9A {Enterobacteria phage lambda}	9.6e-25	-	-	integrase [n=365]; putative integrase [n=46]; hypothetical protein [n=28]; site-specific recombinase [n=18]; phage integrase [n=18]; No annotation provided [n=11]; putative phage integrase [n=10]; Int [n=9]; gp41 [n=9]; gp33 [n=8]; putative tyrosine recombinase [n=7]; gp40 [n=6]; gp36 [n=6]; gp32 [n=6]; ORF011 [n=6]; putative integrase protein [n=6]; integrase domain protein [n=6]; gp38 [n=5]; gp…	Phage Integase
23TH_26	13365	13604	+	79	9.05	hypothetical protein	hypothetical protein	-				-			-	-		-
23TH_27	13722	14048	+	108	13.29	homing endonuclease	Phage-associated homing endonuclease	nuclease [Streptococcus phage IPP11]	APD21786.1	88.24%	4e-65	-	HNH endonuclease; Thermophilic bacteriophage, HNH Endonuclease, DNA; 1.52A {Geobacillus virus E2}	1.5e-11	-	-		-
23TH_28	14262	14654	+	130	14.79	terminase small subunit	prophage pi2 protein 29	terminase small subunit [Streptococcus phage Javan366]	QBX27059.1	98.46%	2e-90	Putative phage terminase, small subunit, P27 family (IPR006448)	-		-	-	hypothetical protein [n=91]; terminase small subunit [n=73]; terminase [n=13]; putative terminase small subunit [n=12]; gp6 [n=9]; putative phage terminase small subunit [n=6]; structural protein [n=3]; terminase-small subunit [n=3]; gp5 [n=3]; small terminase subunit [n=3]; phage terminase, small subunit, P27 family [n=3]; P27 family terminase small subunit [n=2]; gp1 [n=2]; putative small termi…	phage terminase small subunit
23TH_29	14647	16377	+	576	66.2	terminase large subunit	Phage terminase, large subunit	terminase large subunit [Streptococcus phage Javan348]	QBX26834.1	98.61%	0.0	Terminase large subunit, Lambdalikevirus-type (IPR005021)	DNA packaging protein Gp17; large terminase, Alternative initiation, ATP-binding; HET: PO4; 2.8A {Bacteriophage T4}	4.7e-33	-	-	terminase large subunit [n=695]; terminase [n=256]; putative terminase large subunit [n=176]; hypothetical protein [n=154]; gp2 [n=57]; large terminase protein [n=45]; phage terminase large subunit [n=37]; putative terminase [n=35]; terminase DNA packaging enzyme large subunit [n=34]; putative phage terminase large subunit [n=30]; large terminase subunit [n=29]; putative large terminase subunit […	phage terminase
23TH_30	16397	17599	+	400	44.99	portal protein	Phage portal protein	portal (connector) protein [Streptococcus phage Javan366]	QBX27061.1	99.50%	0.0	Phage portal protein, HK97 (IPR006427), Bacteriophage/Gene transfer agent portal protein (IPR006944)	Portal protein gp20; VIRAL PROTEIN; 3.63A {Enterobacteria phage T4}	1.6e-8	-	-	portal protein [n=269]; putative portal protein [n=111]; hypothetical protein [n=32]; phage portal protein [n=20]; portal vertex protein [n=14]; phage portal protein, HK97 family [n=11]; putative phage portal protein [n=7]; gp4 [n=7]; gp11 [n=7]; gp12 [n=4]; gp10 [n=4]; head portal protein [n=4]; No annotation provided [n=4]; putative head portal protein [n=3]; gp34 [n=3]; capsid packaging protei…	phage portal protein
23TH_31	17583	18173	+	196	22.27	prohead protease	Phage head maturation protease	prohead protease [Streptococcus phage IPP12]	APD21847.1	86.98%	8e-123	Prohead_protease (IPR006433)	Prohead core protein protease (E.C.3.4.99.-); protease pentamer, phage T4, prohead; 1.943A {Enterobacteria phage T4};	0.015	-	-	hypothetical protein [n=55]; putative prohead protease [n=51]; prohead protease [n=50]; coat protein [n=28]; protease [n=26]; capsid maturation protease [n=24]; putative protease [n=21]; head maturation protease [n=15]; putative phage prohead protease [n=10]; phage prohead protease protein [n=6]; putative ClpP protease [n=6]; putative head protease [n=5]; gp5 [n=4]; No annotation provided [n=4]; …	prohead serine protease
23TH_32	18170	19330	+	390	43.81	major capsid protein	Phage capsid protein	major capsid protein [Streptococcus phage IPP18]	APD22112.1	96.15%	0.0	Phage_capsid (IPR024455)	Major capsid protein; Virus Procapsid particles, VIRUS; 5.2A {Enterobacteria phage HK97}	6.5e-35	-	-	major capsid protein [n=201]; major head protein [n=58]; capsid protein [n=44]; coat protein [n=27]; gp15 [n=23]; putative major head protein [n=22]; putative major capsid protein [n=20]; gp13 [n=20]; putative capsid protein [n=19]; gp7 [n=15]; major capsid subunit [n=14]; major head subunit [n=13]; phage major capsid protein [n=13]; gp17 [n=13]; hypothetical protein [n=13]; gp14 [n=11]; gp16 [n=…	phage capsid
23TH_33	19342	19632	+	95	10.69	transcriptional terminator	Phage transcriptional terminator	transcriptional terminator [Streptococcus phage Javan363]	QBX17506.1	96.88%	6e-62	-	-		-	-	#N/A
23TH_34	19635	19916	+	93	10.68	hypothetical protein	prophage pi2 protein 35	hypothetical protein Javan363_0014 [Streptococcus phage Javan363]	QBX17505.1	100.00%	2e-63	-			-	-	hypothetical protein [n=6]; Orf46 [n=1];	head-tail connecto potein
23TH_35	19903	20202	+	99	11.65	putative head-tail adaptor	prophage pi2 protein 36	putative head-tail adaptor [Streptococcus phage IPP20]	APD22219.1	96.97%	4e-66	-			-	-	hypothetical protein [n=9]; gp43 [n=1];	-
23TH_36	20199	20546	+	115	12.9	putative tail component protein	prophage pi2 protein 37	putative tail component protein [Streptococcus phage phi1207.3]	AAT72388.1	41.23%	5e-24	HK97-gp10_tail (IPR010064)	-		-	-	hypothetical protein [n=9]; structural protein [n=3];	putative tail component
23TH_37	20543	20866	+	107	12.47	hypothetical protein	prophage pi2 protein 38	hypothetical protein Javan366_0038 [Streptococcus phage Javan366]	QBX27069.1	98.13%	1e-72	-			-	-	hypothetical protein [n=122]; head-tail joining protein [n=10]; DUF3168 domain protein [n=4]; conserved phage protein [n=3]; conserved structural protein [n=2]; conserved hypothetical protein [n=2]; ORF029 [n=2]; putative structure protein [n=2]; gp10 [n=2]; prohead protease [n=2]; No annotation provided [n=1]; aminopeptidase [n=1]; putative structural component [n=1]; Gp11 [n=1]; gp45 [n=1]; 77O…	-
23TH_38	20878	21456	+	192	21.46	major tail protein	prophage pi2 protein 39	major tail protein [Streptococcus phage Javan366]	QBX27070.1	98.96%	5e-142	Maj_tail_phi13 (IPR006490)	-		-	-	major tail protein [n=89]; hypothetical protein [n=27]; putative major tail protein [n=19]; major capsid protein [n=18]; major tail protein extension [n=10]; major structural protein [n=5]; putative major capsid protein [n=4]; phi13 family phage major tail protein [n=3]; major tail protein, phi13 family [n=3]; major tail shaft protein [n=2]; putative phage major tail protein [n=2]; Orf50 [n=2]; p…	-
23TH_39	21468	21887	+	139	16.26	hypothetical protein	Phage protein	hypothetical protein Javan363_0009 [Streptococcus phage Javan363]	QBX17500.1	84.17%	2e-84	-			-	-	hypothetical protein [n=9]; Orf51 [n=1];	-
23TH_40	21920	22051	+	43	4.88	hypothetical protein	FIG01116910: hypothetical protein	hypothetical protein Javan366_0042 [Streptococcus phage Javan366]	QBX27073.1	100.00%	2e-25	-			-	-	hypothetical protein [n=6]; No annotation provided [n=2];	-
23TH_41	22165	25188	+	1007	107.35	tail length tape-measure protein	Phage tail tape measure	tail length tape-measure protein [Streptococcus phage Javan366]	QBX27074.1	94.92%	0.0	Phage_tape_meas (IPR010090), ARM-type_fold (IPR016024)	-		2	-	tape measure protein [n=253]; tapemeasure [n=162]; hypothetical protein [n=129]; putative tape measure protein [n=119]; tapemeasure protein [n=97]; tail tape measure protein [n=90]; tail length tape measure protein [n=56]; putative tail tape measure protein [n=47]; tail protein [n=44]; gp28 [n=38]; tail length tape-measure protein [n=33]; phage tail tape measure protein [n=26]; gp25 [n=24]; gp14 …	Minor tail protein
23TH_42	25182	25904	+	240	26.72	hypothetical protein	FIG01115816: hypothetical protein	hypothetical protein Javan366_0044 [Streptococcus phage Javan366]	QBX27075.1	97.08%	5e-176	-			-	-	hypothetical protein [n=15]; putative tail component [n=6]; tail protein [n=5]; putative phage tail protein [n=5]; putative phage tail component [n=4]; Tail component protein [n=2]; gp14 [n=1]; putative tail component domain-containing protein [n=1]; Orf53 [n=1]; neck protein [n=1]; Gp13 protein [n=1]; putative Tail component protein [n=1]; Gp14 protein [n=1]; tail component protein [n=1]; putati…	-
23TH_43	25905	29030	+	1041	116.92	hyaluronidase	Phage endopeptidase	hyaluronidase [Streptococcus phage Javan348]	QBX26847.1	76.38%	0.0	Prophage_Tail (IPR010572)	Protein gp18; NP_465809.1, prophage tail protein gp18; HET: MLY, MSE; 1.7A {Listeria monocytogenes EGD-e}	1.2e-23	-	-	peptidase_S74 domain protein [n=9]; gp58-like protein [n=8]; hypothetical protein [n=4]; hyaluronidase [n=1]; host specificity protein [n=1]; tail protein [n=1]; PblB [n=1]; putative endopeptidase [n=1]; tail fiber PblB-like protein [n=1];	Prophage endopeptidase Tail
23TH_44	29027	29239	+	70	7.87	hypothetical protein	Phage protein	hypothetical protein Javan367_0049 [Streptococcus phage Javan367]	QBX17584.1	97.10%	4e-41	-			-	-	#N/A	-
23TH_45	29226	29861	+	211	23.56	hypothetical protein	Phage protein	hypothetical protein SpSL1_46 [Streptococcus phage SpSL1]	YP_009152993.1	69.19%	3e-106	-			-	-	hypothetical protein [n=7];	-
23TH_46	29870	30286	+	138	15.7	holin	Phage endolysin	endolysin [Streptococcus phage Javan306]	QBX26121.1	97.83%	3e-93	Phage_holin_4_1 (IPR006480)	-		3	-	holin [n=36]; putative holin [n=24]; hypothetical protein [n=5]; holin_4 domain protein [n=4]; holin I [n=2]; putative phage holin [n=2]; holin/anti-holin [n=2]; putative holin protein [n=2]; lysis protein [n=2]; Holin [n=1]; holin family protein [n=1]; ORF013 [n=1]; putative holin 1 [n=1]; class I holin [n=1]; phage holin [n=1]; holin_I [n=1]; putative lysis protein [n=1]; holin protein [n=1]; H…	Phage_holin_4_1
23TH_47	30290	30622	+	110	12.11	holin	Phage holin	LL-H family holin [Streptococcus phage IPP19]	APD22175.1	87.27%	1e-65	Phage_holin_LL-H (IPR010026)	-		1	-	holin [n=15]; hypothetical protein [n=13]; putative holin [n=11]; holin_LLH domain protein [n=8]; putative phage holin [n=4]; putative phage holin protein [n=1]; holin protein [n=1]; gp072 [n=1]; putative holin protein [n=1]; holin/anti-holin [n=1]; N-acetylmuramoyl-L-alanine amidase [n=1]; phage holin [n=1]; ORF107 [n=1]; putative holin 2 [n=1]; gp25 [n=1]; class III holin [n=1]; No annotation p…	Phage_holin_6_1
23TH_48	30625	31512	+	295	34.46	Phage lysin, N-acetylmuramoyl-L-alanine amidase	Phage lysin, N-acetylmuramoyl-L-alanine amidase (EC 3.5.1.28)	lysin [Streptococcus phage IPP23]	APD22395.1	87.46%	0.0	Phage_lysin (IPR008044), Cell_wall/Cho-bd_repeat (IPR018337)	Autolysin (E.C.3.5.1.28); Autolysin, amidase, HYDROLASE; HET: GOL, CHT, MSE; 2.101A {Streptococcus pneumoniae TIGR4}	4.9e-8	-	-	lysin [n=9]; putative lysin [n=8]; putative endolysin [n=4]; hypothetical protein [n=3]; ORF44 [n=1]; gp56 [n=1]; orf28 [n=1]; tail lysin [n=1]; endolysin [n=1];	Bacteriophage peptidoglycan hydrolase (Amidase_5)
23TH_49	31799	31608	-	63	7.19	hypothetical protein	FIG01114416: hypothetical protein	hypothetical protein Javan348_0052 [Streptococcus phage Javan348]	QBX26855.1	92.06%	3e-38	-			-	-	#N/A	-

## Sheet: Table S6
Table S6. Annotation of Streptococcus phage Sang
Locus tag	start	stop	Length (aa)	kDa	strand	Final annotation	Rasttk	BlastP	Acession number	ID%	E value	Interproscan	HHPRED	E-value	TMHMM	lipoP	pVOG	HHMMSCAN
Sang_01	1440	1	479	55.23	-	site-specific recombinase	hypothetical protein	site-specific recombinase [Streptococcus phage Javan83]	QBX22445.1	98.54%	0.0	DNA_bind_recombinase_dom (IPR011109), Zn_ribbon_recom_dom (IPR025827), Resolv_N (IPR006119)	INTEGRASE; HYDROLASE, SERINE RECOMBINASE, UNIDIRECTIONAL, SITE-SPECIFIC; 2.15A {STREPTOMYCES PHAGE PHIC31}	6.3e-42	-	-	putative IS transposase (OrfA) [n=3]; putative site-specific integrase-resolvase [n=1]; hypothetical protein [n=1]; putative transposase, IS607 family [n=1]; resolvase-like protein [n=1]; transposase [n=1];	Resolvase (Resolvase, N terminal domain)
Sang_02	2107	1583	21	2.3	-	hypothetical protein	hypothetical protein	-							-	-		-
Sang_03	2928	2197	243	27.8	-	CI-like repressor	CI-like repressor, phage associated	CI-like repressor [Streptococcus phage Javan182]	QBX24318.1	53.44%	6e-77	Cro/C1-type_HTH (IPR001387), Peptidase_S24_S26A/B/C (IPR015927), Lambda_DNA-bd_dom_sf (IPR010982), LexA/Signal_pep-like_sf (IPR036286)	PROTEIN/DNA Complex; lambda, repressor, allostery, cooperativity, DNA; 3.909A {Enterobacteria phage lambda} (3BDN_A)	4.3e-22	-	-		Peptidase_S24 (Peptidase S24-like)
Sang_04	3084	3305	73	8.23	+	hypothetical protein	hypothetical protein	hypothetical protein Javan23_0008 [Streptococcus phage Javan23]	QBX15973.1	74.65%	6e-35				-	-	hypothetical protein [n=4]; putative Cro-like protein [n=1]; ORF060 [n=1]; gp33 [n=1]; repressor [n=1]; toxin-antitoxin system antitoxin component [n=1];	-
Sang_05	3578	3769	63	7.3	+	hypothetical protein	hypothetical protein	hypothetical protein Javan83_0005 [Streptococcus phage Javan83]	QBX22449.1	100.00%	3e-22				-	-	hypothetical protein [n=4]; No annotation provided [n=1];	-
Sang_06	3766	4113	115	13.25	+	putative replication initiation protein	putative replication protein - phage associated	replication initiation protein [Streptococcus phage Javan37]	QBX17676.1	61.32%	4e-40	-	Replication initiator A family protein; replication initiation, multidrug resistance, PROTEIN; HET: SO4; 2.35A {Staphylococcus aureus CA-347}	1.2e-7	-	-	hypothetical protein [n=3]; putative DNA replication protein [n=2]; HTH DNA binding domain protein [n=2]; putative replication protein [n=1]; gp83 [n=1]; gp87 [n=1]; gp88 [n=1]; gp80 [n=1]; HTH domain protein [n=1];	-
Sang_07	4374	4886	179	19.5	+	hypothetical protein	hypothetical protein	-							-	-	#N/A	-
Sang_08	4892	5563	223	25.85	+	essential recombination function protein	Phage essential recombination function protein, Erf	essential recombination function protein [Streptococcus phage Javan83]	QBX22452.1	93.48%	4e-145	Essential recombination function protein (IPR007499), ERF	-		-	-	hypothetical protein [n=41]; putative recombination protein [n=17]; recombination protein [n=10]; essential recombination function protein [n=10]; ERF superfamily protein [n=9]; Erf [n=8]; Erf protein [n=7]; putative essential recombination function protein [n=5]; ERF family protein [n=5]; putative ERF family protein [n=4]; recombinase [n=4]; gp67 [n=3]; gp70 [n=3]; gp69 [n=3]; putative phage ess…	ERF (ERF superfamily)
Sang_09	5567	6556	329	37.83	+	hypothetical protein	FIG01114360: hypothetical protein	hypothetical protein Javan318_0010 [Streptococcus phage Javan318]	QBX26350.1	95.43%	0.0				-	-	hypothetical protein [n=28]; DUF1351 domain protein [n=6]; unknown [n=4]; DUF1351 protein [n=2]; ORF8 [n=1]; gp29 [n=1]; putative replication protein [n=1]; putative DNA-binding protein [n=1]; phage protein [n=1]; prophage protein [n=1]; gp31 [n=1];	DUF1351 ( Protein of unknown function (DUF1351))
Sang_10	6557	6718	53	6.38	+	hypothetical protein	hypothetical protein	hypothetical protein Javan83_0011 [Streptococcus phage Javan83]	QBX22455.1	100.00%	3e-32				-	-	#N/A	-
Sang_11	6715	7263	182	21.08	+	putative DNA binding protein	COG1694: Predicted pyrophosphatase	DNA binding protein [Streptococcus phage Javan115] putative mazG nucleotide pyrophosphohydrolase [Streptococcus phage phiNJ2]	QBX13941.1	50.00%	2e-62	all-alpha NTP pyrophosphatases (SSF101386)	Nucleotide pyrophosphohydrolase; MazG, nucleoside triphosphate pyrophosphohydrolase, HYDROLASE; 2.8A {Bacillus cereus}	1.4e-10	-	-	#N/A	-
Sang_12	7253	7828	191	21.3	+	single-stranded DNA-binding protein	Single stranded DNA-binding protein, phage-associated	single-stranded DNA-binding protein [Streptococcus phage Javan83]	QBX22458.1	98.95%	1e-138	ssDNA-bd (IPR011344), Primosome_PriB/ssb (IPR000424), NA-bd_OB-fold (IPR012340)	Single-stranded DNA-binding protein; Single strand DNA-binding domain, SSB; 2.2A {Escherichia coli}	3.4e-27	-	-	hypothetical protein [n=4]; single-stranded DNA-binding protein [n=2]; ssDNA binding protein [n=1];	SSB (Single-strand binding protein family)
Sang_13	8223	8513	96	11.18	+	hypothetical protein	hypothetical protein	hypothetical protein IPP52_00014 [Streptococcus phage IPP52]	APD23751.1	81.72%	9e-57				-	-	#N/A	-
Sang_14	8515	9318	267	30.98	+	cytosine-specific DNA methylase	Phage protein	C-5 cytosine-specific DNA methylase [Streptococcus phage IPP66]	APD24432.1	98.13%	0.0	SAM-dependent_Mtases (IPR029063)	Cytosine-specific methyltransferase (E.C.2.1.1.37); METHYLTRANSFERASE, DNA-BINDING, NAD-BINDING, STRUCTURAL GENOMICS; HET: GOL; 1.75A {Escherichia coli O157:H7 EDL933}	1.3e-17	-	-	DNA methylase [n=78]; hypothetical protein [n=72]; DNA-cytosine methyltransferase [n=16]; putative DNA methylase [n=7]; DNA methyltransferase [n=7]; C-5 cytosine-specific DNA methylase [n=6]; putative DNA cytosine methyltransferase [n=6]; gp87 [n=6]; putative methylase [n=6]; putative C-specific methylase [n=5]; methyltransferase [n=5]; methylase [n=5]; gp78 [n=5]; putative DNA methylase 1 [n=4];…	-
Sang_15	9305	9508	67	7.89	+	hypothetical protein	hypothetical protein	hypothetical protein IPP48_00017 [Streptococcus phage IPP48]	APD23592.1	97.01%	3e-44				1	-	hypothetical protein [n=4]; DNA binding protein [n=1]; phage protein [n=1];	-
Sang_16	9505	9945	146	16.53	+	hypothetical protein	hypothetical protein	hypothetical protein Javan83_0018 [Streptococcus phage Javan83]	QBX22462.1	97.12%	2e-95				-	-	XRE family transcriptional regulator [n=2]; putative phage DNA-binding protein [n=1];	HTH_3 ( Helix-turn-helix)
Sang_17	9935	10684	249	28.48	+	adenine-specific methyltransferase	Adenine-specific methyltransferase (EC 2.1.1.72)	adenine-specific methyltransferase [Streptococcus phage IPP54]	APD23865.1	99.20%	0.0	DNA_methylase_N4/N6 (IPR002941), RM_Methylase (IPR001091), SAM-dependent_Mtases (IPR029063)	Adenine-specific Methyltransferase MboIIA (E.C.2.1.1.72); STRUCTURAL GENOMICS, MORAXELLA BOVIS, DNA; HET: SAM; 1.74A {Moraxella bovis}	1.5e-32	-	-	DNA methylase [n=2]; hypothetical protein [n=2]; methylase [n=1]; gp67 [n=1]; methyltransferase [n=1]; DNA methylase domain protein [n=1];	N6_N4_Mtase (DNA methylase)
Sang_18	10699	11133	144	15.98	+	hypothetical protein	FIG01116699: hypothetical protein	hypothetical protein Javan83_0019 [Streptococcus phage Javan83]	QBX22463.1	99.31%	2e-100				-	-	replication terminator protein [n=9]; hypothetical protein [n=8]; Replication terminator protein [n=2]; phage protein [n=1];	-
Sang_19	11135	11872	245	27.52	+	hypothetical protein	Phage-related protein	hypothetical protein Javan83_0020 [Streptococcus phage Javan83]	QBX22464.1	98.37%	2e-178				-	-	hypothetical protein [n=18]; phage protein [n=1]; putative phage protein [n=1];	-
Sang_20	11887	12258	123	13.41	+	hypothetical protein	hypothetical protein	hypothetical protein Javan318_0020 [Streptococcus phage Javan318]	QBX26360.1	87.80%	2e-71				-	-	#N/A	-
Sang_21	12259	12435	58	5.72	+	hypothetical protein	hypothetical protein	hypothetical protein Javan83_0022 [Streptococcus phage Javan83]	QBX22466.1	96.08%	2e-28				2	-	#N/A	-
Sang_22	12437	12781	114	12.64	+	hypothetical protein	phage protein	hypothetical protein Javan83_0023 [Streptococcus phage Javan83]	QBX22467.1	98.25%	2e-77				1	Yes	hypothetical protein [n=24]; No annotation provided [n=2]; orf45 [n=1]; gp27 [n=1]; gp93 [n=1]; ORF17 [n=1];	DUF1372 ( Protein of unknown function (DUF1372))
Sang_23	12781	13455	224	26.16	+	adenine-specific methyltransferase	Type II, N6M-methyladenine DNA methyltransferase (group beta)	adenine-specific methyltransferase [Streptococcus phage Javan83]	QBX22468.1	99.55%	1e-169	DNA_methylase_N4/N6 (IPR002941), RM_Methylase (IPR001091), SAM-dependent_Mtases (IPR029063)	Adenine specific DNA methyltransferase (DpnA); M1.HpyAVI, DNA BINDING PROTEIN; 3.0A {Helicobacter pylori (strain ATCC 700392 / 26695)}	2.1e-24	-	-	DNA methylase [n=2]; hypothetical protein [n=2]; methylase [n=1]; gp67 [n=1]; methyltransferase [n=1]; DNA methylase domain protein [n=1];	N6_N4_Mtase (DNA methylase)
Sang_24	13473	13883	136	15.61	+	endodeoxyribonuclease	Phage protein	endodeoxyribonuclease [Streptococcus phage phiST1]	AGE61234.1	91.91%	2e-91	RusA-like_sf (IPR036614)	Crossover junction endodeoxyribonuclease rusA (E.C.3.1.22.-); Homologous recombination, DNA repair, resolvase; 1.2A {Escherichia coli}	7.7e-24	-	-	hypothetical protein [n=42]; RusA [n=19]; endodeoxyribonuclease [n=18]; endodeoxyribonuclease RusA [n=17]; putative endodeoxyribonuclease [n=15]; RusA-like protein [n=12]; resolvase [n=12]; holliday junction resolvase [n=10]; crossover junction endodeoxyribonuclease RusA [n=7]; putative holliday junction resolvase [n=7]; putative endodeoxyribonuclease RusA [n=6]; rusA domain protein [n=6]; putati…	-
Sang_25	13876	13992	38	4.38	+	hypothetical protein	hypothetical phage protein	hypothetical protein phiARI0746_24 [Streptococcus phage phiARI0746]	YP_009321525.1	94.59%	5e-19				-	-	#N/A	-
Sang_26	14106	14354	82	9.67	+	hypothetical protein	hypothetical protein	hypothetical protein IPP65_00022 [Streptococcus phage IPP65]	APD24389.1	85.37%	7e-46				-	-	hypothetical protein [n=58]; DUF1642 domain protein [n=9]; No annotation provided [n=5]; unknown [n=5]; conserved hypothetical protein [n=4]; DUF1642 domain containing protein [n=4]; DUF1642 domain-containing protein [n=4]; gp45 [n=2]; Orf27 [n=2]; asch domain protein [n=1]; gp31 [n=1]; Gp35 protein [n=1]; ORF15 [n=1]; gp124 [n=1]; phage protein [n=1]; ORF19 [n=1]; gp51 [n=1]; Orf23 [n=1]; gp49 […	-
Sang_27	14354	14566	70	8.41	+	hypothetical protein	hypothetical protein	hypothetical protein IPP24_00023 [Streptococcus phage IPP24]	APD22418.1	65.71%	7e-25				-	-	#N/A	-
Sang_28	14566	14715	49	5.5	+	hypothetical protein	hypothetical protein	hypothetical protein Javan240_0018 [Streptococcus phage Javan240]	QBX25123.1	65.31%	3e-13				-	-	hypothetical protein [n=6]; No annotation provided [n=1];	-
Sang_29	14715	15095	126	15.31	+	hypothetical protein	hypothetical protein	hypothetical protein Javan83_0029 [Streptococcus phage Javan83]	QBX22473.1	96.83%	2e-85				-	-	hypothetical protein [n=6]; phage protein [n=1];	-
Sang_30	15163	15840	225	26.62	+	DNA modification methylase	DNA modification methylase	DNA modification methylase [Streptococcus phage Javan83]	QBX22474.1	99.11%	8e-170	DUF4417 (IPR025530)	-		-	-	hypothetical protein [n=44]; gp1 [n=12]; gp115 [n=1]; Hypothetical Protein [n=1]; gp103 [n=1]; gp111 [n=1]; phage nuclease [n=1]; gp2 [n=1]; gp110 [n=1]; VIP2 protein [n=1];	DUF4417 (Domain of unknown function (DUF4417))
Sang_31	15837	16220	127	15.02	+	hypothetical protein	hypothetical protein	hypothetical protein Javan83_0031 [Streptococcus phage Javan83]	QBX22475.1	98.43%	4e-88				-	-	hypothetical protein [n=3];	-
Sang_32	16415	16894	159	18.26	+	terminase small subunit	Phage terminase, small subunit	terminase small subunit [Streptococcus phage Javan83]	QBX22476.1	99.37%	3e-112	Terminase_Gp1_N_sf (IPR038713), Terminase_ssu (IPR005335)	TERMINASE SMALL SUBUNIT; DNA-BINDING PROTEIN, DNA PACKAGING, DNA; 3.0A {BACILLUS PHAGE SF6}	1e-21	-	-	terminase small subunit [n=87]; hypothetical protein [n=31]; putative terminase small subunit [n=21]; phage terminase small subunit [n=9]; terminase_2 domain protein [n=8]; TerS [n=8]; putative phage terminase small subunit [n=6]; putative small terminase subunit [n=6]; terminase, small subunit [n=4]; putative small terminase [n=4]; gp1 [n=4]; putative TerS small-subunit terminase [n=3]; putative…	Terminase_2 (Terminase small subunit)
Sang_33	16881	18194	437	50.62	+	terminase large subunit	Phage terminase, large subunit	terminase large subunit [Streptococcus phage Javan83]	QBX22477.1	99.08%	0.0	Phage_terminase_lsu (IPR006437), Terminase_L_C (IPR035413), Terminase_L_N (IPR035412)	DNA packaging protein Gp17; large terminase, Alternative initiation, ATP-binding; HET: PO4; 2.8A {Bacteriophage T4}	4.8e-33	-	-	terminase large subunit [n=695]; terminase [n=256]; putative terminase large subunit [n=176]; hypothetical protein [n=154]; gp2 [n=57]; large terminase protein [n=45]; phage terminase large subunit [n=37]; putative terminase [n=35]; terminase DNA packaging enzyme large subunit [n=34]; putative phage terminase large subunit [n=30]; large terminase subunit [n=29]; putative large terminase subunit […	Terminase_3 (Phage terminase large subunit)
Sang_34	18206	19762	518	58.59	+	Putative portal protein	Phage portal (connector) protein	minor capsid protein [Streptococcus phage Javan83] portal protein [Streptococcus phage A25]	QBX22478.1	97.87%	0.0	Portal_putative_A118-type (IPR006432), Portal_protein (IPR021145)	PORTAL PROTEIN, UNIDENTIFIED FRAGMENT OF; BACTERIOPHAGE SPP1, DNA TRANSLOCATION, MOLECULAR; HET: CA, HG; 3.4A {BACTERIOPHAGE SPP1}	2e-33	-	-	portal protein [n=6]; minor capsid protein [n=3]; putative phage portal protein [n=3]; putative minor capsid protein [n=2]; Minor capsid protein [n=2]; putative portal protein [n=2]; portal [n=1]; gp3 [n=1]; phage GP6 protein [n=1]; phage portal protein [n=1]; hypothetical protein [n=1]; minor structural protein [n=1]; minor structural protein gp61 [n=1]; putative minor capsid protein 1 [n=1];	Phage_prot_Gp6 (Phage portal protein, SPP1 Gp6-like)
Sang_35	19804	20952	382	43.49	+	minor capsid protein	Phage minor capsid protein	minor capsid protein [Streptococcus phage Javan83]	QBX22479.1	97.88%	0.0	Phage_A118_Gp4 (IPR009319)	-		-	-	hypothetical protein [n=79]; head morphogenesis protein [n=49]; putative head morphogenesis protein [n=33]; putative head protein [n=25]; minor head protein [n=22]; phage head morphogenesis protein [n=16]; putative minor head protein [n=13]; minor capsid protein [n=13]; No annotation provided [n=7]; phage minor capsid protein [n=7]; gp4 [n=6]; ORF011 [n=6]; capsid morphogenesis protein [n=6]; put…	Phage_min_cap2 (Phage minor capsid protein 2)
Sang_36	21098	21658	186	20.44	+	capsid and scaffold protein	Phage capsid and scaffold	capsid and scaffold protein [Streptococcus phage Javan83]	QBX22480.1	94.09%	2e-122	SCAF (IPR009636), Capsid assembly scaffolding protein	-		-	-	scaffolding protein [n=107]; scaffold protein [n=97]; hypothetical protein [n=95]; putative scaffold protein [n=29]; gp5 [n=24]; gp14 [n=24]; putative head assembly scaffold [n=17]; putative scaffolding protein [n=14]; gp12 [n=13]; gp15 [n=13]; gp6 [n=13]; gp13 [n=12]; putative head assembly scaffold protein [n=12]; gp16 [n=8]; minor structural protein [n=8]; gp18 [n=6]; phage minor structural pr…	Phage_GP20 (Phage minor structural protein GP20)
Sang_37	21674	22546	290	32.19	+	main capsid protein	Lactobacillus delbrueckii phage mv4 main capsid protein Gp34 homolog lin2390	main capsid protein [Streptococcus phage Javan83]	QBX22481.1	99.66%	0.0	-	Major capsid protein 10A; maturation, DNA packaging, Procapsid, Non-covalent; 3.5A {Enterobacteria phage T7}	2.7e-22	-	-	major capsid protein [n=107]; capsid protein [n=35]; hypothetical protein [n=28]; putative major capsid protein [n=21]; gp6 [n=19]; putative capsid protein [n=18]; capsid and scaffold protein [n=11]; coat protein [n=10]; minor capsid protein [n=7]; major capsid-like protein [n=7]; gp8 [n=4]; P22 coat protein [n=4]; predicted major capsid protein [n=3]; main capsid protein [n=3]; major capsid prot…	-
Sang_38	22557	22709	50	5.72	+	hypothetical protein	hypothetical protein	hypothetical protein Javan83_0038 [Streptococcus phage Javan83]	QBX22482.1	94.00%	5e-26				-	-	#N/A	-
Sang_39	22709	22903	64	7.32	+	hypothetical protein	hypothetical protein	hypothetical protein Javan83_0039 [Streptococcus phage Javan83]	QBX22483.1	93.75%	6e-38				-	-	hypothetical protein [n=6]; phage protein [n=1]; putative spermine/spermidine synthase [n=1];	-
Sang_40	22946	23341	131	14.86	+	hypothetical protein	Phage protein	hypothetical protein Javan83_0040 [Streptococcus phage Javan83]	QBX22484.1	100.00%	8e-94				-	-	hypothetical protein [n=13]; gp8 [n=4]; unknown [n=4]; putative head-tail connector protein [n=2]; No annotation provided [n=1]; putative phosphate-selective porin O and P [n=1]; phage protein [n=1]; gp8 protein [n=1]; head-tail connector protein [n=1];	-
Sang_41	23331	23657	108	12.33	+	minor capsid protein	Phage minor capsid protein	minor capsid protein [Streptococcus phage Javan83]	QBX22485.1	99.07%	2e-73	Minor_capsid_put (IPR019612)	-		-	-	hypothetical protein [n=5]; putative minor capsid protein [n=4]; unknown [n=4]; gp9 [n=3]; minor capsid protein [n=2]; capsid protein [n=1]; gp9 protein [n=1]; putative minor capsid protein 2 [n=1]; phage capsid protein [n=1]; putative minor capsid protein 1 [n=1]; No annotation provided [n=1];	Minor_capsid_1 (Minor capsid protein)
Sang_42	23657	24007	116	10.3	+	minor capsid protein	Phage minor capsid protein	minor capsid protein [Streptococcus phage Javan83]	QBX22486.1	100.00%	6e-81	Minor_capsid_protein (IPR021080)	-		-	-	putative minor capsid protein [n=6]; hypothetical protein [n=6]; unknown [n=4]; minor capsid protein [n=2]; gp10 [n=2]; putative minor capsid protein 2 [n=1]; minor_capsid_2 domain protein [n=1]; phage capsid protein [n=1]; putative capsid protein [n=1]; putative minor capsid protein 3 [n=1];	Minor_capsid_2 (Minor capsid protein)
Sang_43	24007	24414	135	14.96	+	minor capsid protein	Phage minor capsid protein	minor capsid protein [Streptococcus phage Javan83]	QBX22487.1	98.52%	3e-94	Minor_capsid_phage (IPR024411)	-		-	-	hypothetical protein [n=3]; gp11 [n=2]; putative minor capsid protein [n=1]; minor capsid protein [n=1];	Minor_capsid_3 (Minor capsid protein from bacteriophage)
Sang_44	24419	24877	152	16.79	+	major tail shaft protein	Phage tail tube protein	major tail shaft protein [Streptococcus phage Javan83]	QBX22488.1	100.00%	2e-109	-	Major tail protein V; gpV, Bacteriophage Lambda, Major tail; NMR {Enterobacteria phage lambda}	6.2e-16	-	-	#N/A	-
Sang_45	24917	25297	126	14.58	+	hypothetical protein	hypothetical protein	hypothetical protein Javan83_0045 [Streptococcus phage Javan83]	QBX22489.1	99.21%	5e-87				-	-	hypothetical protein [n=4];	-
Sang_46	25297	25884	195	22.94	+	hypothetical protein	Phage protein	hypothetical protein Javan83_0046 [Streptococcus phage Javan83]	QBX22490.1	98.46%	2e-141				-	-	hypothetical protein [n=17]; unknown [n=4]; gp15 [n=4]; phage Gp15 protein [n=1];	Phage_Gp15 (Bacteriophage Gp15 protein)
Sang_47	25904	29785	1293	132.45	+	minor tail protein	Phage minor tail protein	minor tail protein [Streptococcus phage Javan83]	QBX22491.1	98.53%	0.0	-	-		8	-	hypothetical protein [n=3];	-
Sang_48	29782	30501	239	27.7	+	distal tail protein	prophage Lp1 protein 51	distal tail protein [Streptococcus phage P0092]	ARU13018.1	49.17%	3e-76	-	HYPOTHETICAL PROTEIN 19.1; VIRAL PROTEIN, DISTAL TAIL PROTEIN; 2.95A {BACILLUS PHAGE SPP1}	6.1e-23	-	-	hypothetical protein [n=15]; putative tail component [n=6]; tail protein [n=5]; putative phage tail protein [n=5]; putative phage tail component [n=4]; Tail component protein [n=2]; gp14 [n=1]; putative tail component domain-containing protein [n=1]; Orf53 [n=1]; neck protein [n=1]; Gp13 protein [n=1]; putative Tail component protein [n=1]; Gp14 protein [n=1]; tail component protein [n=1]; putati…	-
Sang_49	30501	32009	502	56.8	+	tail length tape measure protein	hypothetical protein	tail length tape measure protein [Streptococcus phage Javan83]	QBX22493.1	94.62%	0.0	Prophage_Tail (IPR010572)	Protein gp18; NP_465809.1, prophage tail protein gp18; HET: MLY, MSE; 1.7A {Listeria monocytogenes EGD-e}	3.4e-26	-	-	hypothetical protein [n=3]; minor structural protein [n=2]; putative structural protein [n=1]; putative phage structural protein [n=1];	Prophage_tail (Prophage endopeptidase tail)
Sang_50	32002	34200	732	82.9	+	hypothetical protein	hypothetical protein	pectinesterase [Streptococcus phage IPP25]	APD22500.1	67.47%	0.0	SGNH_hydro_sf (IPR036514)	-		-	-	#N/A	Lipase_GDSL_2 (GDSL-like Lipase/Acylhydrolase family)
Sang_51	34215	34631	138	15.76	+	endolysin	Phage endolysin	endolysin [Streptococcus phage Javan83]	QBX22495.1	99.28%	4e-94	Phage_holin_4_1 (IPR006480)	-		3	-	holin [n=36]; putative holin [n=24]; hypothetical protein [n=5]; holin_4 domain protein [n=4]; holin I [n=2]; putative phage holin [n=2]; holin/anti-holin [n=2]; putative holin protein [n=2]; lysis protein [n=2]; Holin [n=1]; holin family protein [n=1]; ORF013 [n=1]; putative holin 1 [n=1]; class I holin [n=1]; phage holin [n=1]; holin_I [n=1]; putative lysis protein [n=1]; holin protein [n=1]; H…	Phage_holin_4_1 (Bacteriophage holin family)
Sang_52	34634	34912	92	10.4	+	holin	Phage holin	holin [Streptococcus phage Str-PAP-1]	YP_009188469.1	62.22%	4e-36	Phage_holin (IPR006485)	-		2	-	holin [n=57]; putative holin [n=22]; hypothetical protein [n=8]; ORF031 [n=3]; small integral membrane protein [n=3]; Hol [n=3]; phage holin [n=2]; putative holin protein [n=2]; putative phage holin [n=1]; ORF43 [n=1]; LysA [n=1]; HOL [n=1]; holin1 [n=1]; ORF032 [n=1]; putative holin class II [n=1]; ORF061 [n=1]; ORF176 [n=1]; Holin, phage phi LC3 holin homolog [n=1]; ORF029 [n=1]; HolA [n=1]; en…	Phage_holin_1 (Bacteriophage holin)
Sang_53	34916	35944	342	38.4	+	endolysin, 1,4-beta-N-acetylmuramidase	Phage lysin, 1,4-beta-N-acetylmuramidase (EC 3.2.1.17) or lysozyme	Phage endolysin (lytic lysozyme; muramidase) [Streptococcus phage CP-7]	YP_009623604.1	76.32%	0.0	Glyco_hydro_25 (IPR002053), Cpl_7_lyso_C (IPR013168)	LYSOZYME (E.C.3.2.1.17); ANTIMICROBIAL, MUEIN HYDROLASE, BACTERIOLYTIC ENZYME; HET: NAG, AMU; 1.69A {BACTERIOPHAGE CP-1}	1.9e-30	-	-	putative lysin [n=1]; lysin [n=1]; putative phage lysin [n=1];	CW_7 (CW_7 repeat
